# Supplementary material for: Fine-mapping of a QTL influencing pork tenderness on porcine chromosome 2
Source: BMC Genet. 2007 Oct 12;8:69. doi: 10.1186/1471-2156-8-69 (PMC2213680; doi:10.1186/1471-2156-8-69)
Supplement: Additional file 1 — Local RH map including SW1517. This table demonstrates the incorporation of microsatellite marker SW1517 into the existing human-pig comparative radiation hybrid map [3]. The map position of SW1517 is shown relative to other markers within the chromosomal (SSC2) region of interest. [file 1471-2156-8-69-S1.xls]

## Sheet: Sheet1
Additional File 1. Local RH map including SW1517.
Locusa	HSA5 Map Position (Mb)b	USDA/MARC Linkage Map Position (cM)	Corresponding Porcine BAC Clonec
CL410705	89.38	.	RP44-419P11
SW766	.	74.8
CL361386	90.93	.	RP44-350M19
SW2134	.	74.8
CL382400	92.25	.	RP44-324G7
SWR389	.	74.8
S0226	.	.
CL351334	93.67	.	RP44-312M12
CL353005	94.74	.	RP44-402I3
CL337604	96.14	.	RP44-264D20
CL410924	97.43	.	RP44-420O21
CL367315	98.37	.	RP44-367E12
CL356332	99.59	.	RP44-411O5
SW1320	.	76.9
CL389974	100.88	.	RP44-287L24
CL345673	102.17	.	RP44-280N1
CL348126	103.38	.	RP44-274C5d
CL344587	104.48	.	RP44-278B18
SW1517		76.9
CL358558	106.04	.	RP44-414L4
CL364320	107.47	.	RP44-396C2
S0010	.	77.9
CL345472	109.03	.	RP44-280E2
CL387087	110.66	.	RP44-280F8
CL355535	111.51	.	RP44-409D10
CL351058	112.95	.	RP44-311P18
CL388357	114.32	.	RP44-284J9
SW1695	.	80.6
CL350184	115.92	.	RP44-310M14
CL345001	117.24	.	RP44-279F23
S0368	.	.
CL379072	118.74	.	RP44-426I5
aGenbank Accession or USDA/MARC microsatellite locus (S0 or SW) identifiers.
bNCBI build 36.2 sequence coordinates for human chromosome 5.
cRP44 indicates RPCI-44 Porcine BAC Library.
dClone RP44-274C5 was replaced by clone CH242-54J23 (CHORI-242
Porcine BAC Library) in the pooled BAC library generated in this study.
