# Supplementary material for: Fine-mapping of a QTL influencing pork tenderness on porcine chromosome 2
Source: BMC Genet. 2007 Oct 12;8:69. doi: 10.1186/1471-2156-8-69 (PMC2213680; doi:10.1186/1471-2156-8-69)
Supplement: Additional file 2 — Multiplex PCR genotyping conditions. This table provides PCR primer sequence information as well as multiplex PCR reaction conditions used to genotype each microsatellite marker. [file 1471-2156-8-69-S2.xls]

## Sheet: Sheet1
Additional File 2. Multiplex PCR genotyping conditions.
Markera	Forward Primer Sequence (5'-3')b	Reverse Primer Sequence (5'-3')b	PCR Multiplexc	Dye Labeld	Allele Size Range (bp)	Primer Conc. (mM)	Tanne	Master Mixf	No. of PCR Cycles	Genotyping Multiplexg
SW766	AATCAATTGTCTCCACTTCAGG	AATTCTGCCTTGTTCCAAAGG	1	NED	151-162	0.2	60	Multiplex	28	1
SW1320	ATGTAGTGGCTTCCTGGACC	TGGTTAAAACTCATTTTCTCACAC	1	6-FAM	126-161	0.2	60	Multiplex	28	1
SW1628	TGGAAGGTGAGAGTTAATTCTTCC	TCATGTGTTTTATTTTTTGTTCTTG	1	VIC	121-126	0.2	60	Multiplex	28	1
EF444916	TGAGATGCAGTGTTAGTAGG	GCCACACTTGCTAGATATCA	1	VIC	297-310	0.2	60	Multiplex	28	1
EF444917	CCCACACTTTCCCAAACATT	ATGTTCCTGAAGGTCAGAGA	1	6-FAM	336-357	0.2	60	Multiplex	28	1
S0010	TTAACATGGCTGTCTGGACC	GTCCCTGTCCAACCATAAGA	1	NED	93-122	0.2	60	Multiplex	28	1
EF444914	GGTACGGCCCTAAGAAGATA	GGCACTGGGAATAATTAGAC	2	PET	134-165	0.2	58	Multiplex	28	1
EF444909	TTCCAGGGTAAGGCTTCTGC	CTGTCCTTGCCCTCTAAGATGT	2	VIC	155-169	0.2	58	Multiplex	28	1
EF444910	CAGAATCTAACAGTGTGGCGTCTA	TAGGCGTGGAAGAGTTCTCACC	2	6-FAM	175-182	0.2	58	Multiplex	28	1
EF444911	CTAATTGTGGCCCATGTGAC	GCCAAGGTTAGTTGCACAGA	2	PET	175-185	0.2	58	Multiplex	28	1
EF444913	GCATCCAACTGATAGTACTG	CCAAACACTCTTCCTTACTC	2	NED	286-302	0.2	58	Multiplex	28	1
SW1695	ATAAGGGAAATCAGGCTGAGC	TCCCAGGAGCTACCATATGC	3	NED	174-188	0.2	58	Multiplex	28	1
EF444915	CACCCTTAACTGGAGCTATG	GGGCTTTCTCAACAGATTGG	3	6-FAM	264-277	0.2	58	Multiplex	28	1
EF444912	CTGTGCAACAATAGGAACTC	GTTCCTGTCCTGGCTCAGTA	3	PET	322-359	0.2	58	Multiplex	28	1
EF444918	CCCCTTCCACTTCAGAACAT	GTACGAGTGACTGTTGCTTG	3	VIC	224-238	0.2	58	Multiplex	28	1
S0370	CCATGTATAGCATTTCTTCAACA	AAGCTGGGAACGTCAACAATACT	4	VIC	137-157	0.8	58	HotStarTaq	30	2
SW776	TAATCCGTTGCACCCCAG	CCATATGCCACAGTTTCGG	4	6-FAM	104-116	0.5	58	HotStarTaq	30	2
SWR2157	ATCAGTACTTTTAGCAATGATAGCC	AAAGAGACTTAAGGTTCCCCAG	4	PET	107-129	0.5	58	HotStarTaq	30	2
SW395	TTCCAAGGTTATGGAGATATCC	GATCCCTACCTCACACCACA	5	NED	143-163	0.4	55	HotStarTaq	30	2
SW1879	AGACACATGCACATGTGTTTTAC	AGCATTTGTTTCTGGTTACTTTTAG	5	6-FAM	183-189	1	55	HotStarTaq	30	2
aGenbank Accession or USDA/MARC microsatellite locus (S0 or SW) identifiers.
bPrimers for S0 or SW loci obtained from http://www.marc.usda.gov/genome/genome.html
cIndicates markers amplified in the same PCR reaction.
dABI fluorescent label attached to forward primer.
eAnnealing temperature for PCR.
fMultiplex specifies use of QIAGEN Multiplex PCR Master Mix, whereas HotStarTaq indicates use of QIAGEN HotStarTaq
with 1× PCR buffer (containing 1.5 mM MgCl2) and 200 mM each dNTP (Fermentas).
gIndicates markers combined and analyzed together on an ABI 3730 capillary sequencer.
